# Supplementary material for: Understanding the Emergence of Multidrug-Resistant Candida: Using Whole-Genome Sequencing to Describe the Population Structure of Candida haemulonii Species Complex
Source: Front Genet. 2020 Jun 10;11:554. doi: 10.3389/fgene.2020.00554 (PMC7298116; doi:10.3389/fgene.2020.00554)
Supplement: Supplementary file 2 [file Table_1.xlsx]

## Sheet: Sheet1
Supplementary Table 1. Whole-genome mapping statistics.
Species	genbank_accession	reference_length	reference_duplicated (%)	all_coverage (%)	mapped_to_reference (%)	all_filtering_criteria (%)	best_snps
C. haemulonii	PKFO00000000	13314323	0.0268	0.9763	0.9484	0.9268	3586
C. duobushaemulonii	PKFP00000000	12580400	0.0178	0.9836	0.952	0.9389	6614
C. pseudohaemulonii	PYFQ00000000	12591275	0.0141	0.9716	0.9448	0.9342	238026
C. vulturna	BioProject PRJNA560499	12907962	0.0387	0.9862	0.9769	0.9499	81034
