# Supplementary material for: Understanding the Emergence of Multidrug-Resistant Candida: Using Whole-Genome Sequencing to Describe the Population Structure of Candida haemulonii Species Complex
Source: Front Genet. 2020 Jun 10;11:554. doi: 10.3389/fgene.2020.00554 (PMC7298116; doi:10.3389/fgene.2020.00554)
Supplement: Supplementary file 3 [file Table_2.xlsx]

## Sheet: Sheet1
Supplementary Table 2. Antifungal susceptibility profiles and point mutations in drug-resistance related genes
Strain or Isolate	MIC (µg/mL)									ERG11 point mutations	Other point mutations
	Broth Microdilution								E test	ERG11	ERG9	ERG7	ERG24	ERG12	HMG1	ERG26	ERG25	ERG20	ERG2	ERG13	ERG3	ERG4	ERG6	MVD	CDR1	TAC1b	CDR4	MRR1	MDR1
	VOR	AND	CAS	FZ	IZ	ISA	PZ	MF	AMB
C. haemulonii
B10441	0.03	0.06	0.03	8	0.06	0.016	<0.008	0.016	1.5	.	.	.	.	.	.	.	.	.	.	.	.	.	.	.	.	.	.	.	.
B11786	0.125	0.06	0.06	64	0.5	0.125	<0.008	0.03	1	Y132F	.	.	.	.	.	.	.	.	.	.	.	.	.	.	.	.	.	.	.
B11792	0.03	0.06	0.06	4	0.125	0.03	<0.008	0.03	16	.	.	.	.	.	.	.	.	.	.	.	.	.	.	.	.	.	.	.	.
B11798	0.03	0.06	0.06	128	0.5	0.125	<0.008	0.06	3	Y132F	.	.	.	.	.	.	.	.	.	.	.	.	.	.	.	.	.	.	.
B11803	0.06	0.06	0.03	64	0.06	0.03	<0.008	0.03	0.75	Y132F	.	.	.	.	.	.	.	.	.	.	.	.	.	.	.	.	.	.	.
B11898	0.016	0.125	0.125	4	0.25	0.03	0.03	0.125	12	.	.	.	.	.	.	.	.	.	.	.	.	.	.	.	.	.	.	.	.
B11899	<0.008	0.25	0.125	4	0.5	0.125	0.06	0.06	1.5	.	.	.	.	.	.	.	.	.	.	.	.	.	.	.	.	.	.	.	.
B11900	0.03	0.06	0.03	8	0.06	0.016	<0.008	0.016	0.75	.	.	.	.	.	.	.	.	.	.	.	.	.	.	.	.	.	.	.	.
B12068	0.06	0.125	0.125	16	0.5	0.5	0.25	0.06	4	.	.	.	.	.	.	.	.	.	.	.	.	.	.	.	R1023S	.	.	.	.
B12109	0.06	0.06	0.03	8	0.06	0.03	<0.008	0.03	2	.	.	.	.	.	.	.	.	.	.	.	.	.	.	.	.	.	.	.	.
B12112	<0.008	0.03	1	256	0.5	0.25	0.016	0.03	0.75	Y132F	.	.	K52R	.	.	.	.	.	.	.	.	.	.	.	.	.	.	.	.
B12126	NG	0.03	0.06	8	0.5	0.03	0.03	0.03	0.125	.	.	.	.	.	.	.	.	.	.	.	.	.	.	.	H777Q	.	.	.	.
B12127	<0.008	0.125	16	256	2	1	0.5	0.016	24	Y132F	.	.	K52R	.	.	.	.	.	.	.	.	.	.	.	.	.	.	.	.
B12128	NG	0.125	0.06	2	0.25	0.016	0.016	0.125	6	.	.	.	.	.	.	.	.	.	.	.	.	.	.	.	.	.	.	.	.
B12129	0.03	0.03	0.06	4	0.06	0.016	<0.008	0.03	1.5	.	H90Y	.	.	.	.	.	.	.	.	.	.	.	.	.	.	.	.	.	.
B12185	<0.008	0.125	0.06	2	0.06	0.008	0.016	0.06	2	.	.	.	.	.	.	.	.	.	.	.	.	.	.	.	.	.	.	.	.
B12201	<0.008	0.03	0.03	4	0.5	0.03	0.03	0.06	1	.	.	.	.	.	.	.	.	.	.	.	.	.	.	.	.	.	.	.	.
B12343	0.03	0.06	0.03	4	0.5	0.06	0.125	0.06	3	.	.	.	.	.	.	.	.	.	.	.	.	.	.	.	.	.	.	.	.
B12615	0.03	0.06	0.125	4	0.25	0.06	0.03	0.06	0.38	.	.	.	.	.	.	.	.	.	.	.	.	.	.	.	.	.	.	.	.
B12643	0.06	0.06	0.06	8	0.25	0.016	0.016	0.06	1.5	.	.	.	.	.	.	.	.	.	.	.	.	.	.	.	.	.	.	.	.
B12989	0.016	0.03	0.03	2	0.016	<0.04	NG	0.016	12	.	.	.	.	.	.	.	.	.	.	.	.	.	.	.	.	.	.	.	.
B13065	0.03	0.03	0.03	4	0.5	0.03	0.03	0.06	3	.	*1338A>G	.	.	.	.	.	.	.	.	.	.	.	.	.	.	.	.	.	.
B13067	0.06	0.06	0.03	8	0.06	0.03	0.016	0.03	32	Y132F	.	.	.	.	.	.	.	.	.	.	.	.	.	.	.	.	.	.	.
B13068	0.03	0.06	0.03	32	0.03	0.016	0.016	<0.008	4	Y132F	.	.	.	.	.	.	.	.	.	.	.	.	.	.	.	.	.	.	.
B13081	0.03	0.03	0.03	32	0.03	0.008	<0.008	0.016	1	Y132F	.	.	.	.	.	.	.	.	.	.	.	.	.	.	.	.	.	.	.
B13273	<0.008	0.06	0.03	2	9.25	0.008	0.016	0.03	12	.	.	.	.	.	.	.	.	.	.	.	.	.	.	.	.	.	.	.	.
B13444	0.03	0.06	0.03	4	0.25	0.03	0.03	0.03	16	.	.	.	.	.	.	.	.	.	.	.	.	.	.	.	.	.	.	.	.
B13704	0.03	0.03	0.03	4	0.5	0.03	0.06	0.03	12	.	.	.	.	V209I	.	.	.	.	.	.	.	.	.	.	.	.	.	.	.
B13909	0.03	0.06	0.06	4	0.5	0.03	0.03	0.06	>32	.	.	.	.	.	.	.	.	.	.	.	.	.	.	.	.	.	.	.	.
B15318	0.03	0.125	0.06	4	0.5	0.03	0.06	0.125	>32	.	.	S340N	.	.	.	.	.	.	.	.	.	.	.	.	.	.	.	.	.
B15393	0.03	0.03	0.03	4	0.5	0.06	0.125	0.06	3	.	.	.	.	.	.	.	.	.	.	.	.	.	.	.	Q1772R	.	.	.	.
B15394	0.03	0.06	0.06	4	0.25	0.03	0.016	0.06	16	.	.	.	.	.	.	.	.	.	.	.	.	.	.	.	.	.	.	.	.
B15400	0.125	0.125	0.03	16	0.5	0.25	0.25	0.06	2	.	.	.	.	.	.	.	.	.	.	.	.	.	.	.	.	I714T	.	.	.
B15401	0.03	0.25	0.125	4	0.125	0.016	0.016	0.06	3	.	.	.	.	.	.	.	.	.	.	.	.	.	.	.	H777Q	.	.	.	.
B15406	0.06	0.03	0.06	8	0.25	0.03	0.03	0.06	4	.	.	.	.	.	.	.	.	.	.	.	.	.	.	.	T162I	.	.	.	.
B15408	0.03	0.06	0.06	2	0.125	0.016	<0.008	0.03	0.75	.	.	.	.	.	.	.	.	.	.	.	.	.	.	.	.	.	.	.	.
B15409	0.03	0.125	0.06	4	0.125	0.03	<0.008	0.06	3	.	.	.	.	.	.	.	.	.	.	.	.	.	.	.	.	.	.	.	.
B16299	0.03	0.06	0.03	8	0.125	0.06	0.016	0.06	1.5	.	.	.	.	.	.	.	.	.	.	.	.	.	.	.	.	.	.	.	.
C. duobushaemulonii
B09383	0.06	0.016	0.016	8	0.125	0.03	0.06	0.06	>32	.					.	.	.	.	.	.	.	.	.	.	.	.	.	.	.
B10440	0.06	0.06	0.03	8	0.125	0.03	<0.008	0.06	16	.					.	.	.	.	.	.	.	.	.	.	.	.	.	.	.
B11839	0.06	0.125	0.125	8	0.25	0.06	0.016	0.06	32	.					.	.	.	.	.	.	.	.	.	.	.	.	.	.	.
B12075	0.03	0.06	0.125	8	0.25	0.016	0.03	0.06	12	.					.	.	.	.	.	.	.	.	.	.	.	.	.	.	.
B12111	0.06	0.06	0.03	8	0.06	0.03	<0.008	0.03	32	.					S54N	.	.	.	.	.	.	.	.	.	.	.	N12S;.A210V	.	V28I
B12240	0.125	0.03	0.03	16	1	0.125	0.25	0.016	0.064	.					.	.	.	.	.	.	.	.	.	.	K423R	Q27H	.	.	.
B12437	0.03	1	0.25	2	0.25	0.016	0.03	0.25	0.25	.					.	.	.	.	.	.	.	.	.	.	.	.	.	.	A33V
B12484	0.5	0.25	0.06	16	1	0.25	0.25	0.06	>32	.					.	.	.	.	.	.	.	.	.	.	.	.	.	.	.
B12492	0.125	0.25	0.125	4	0.25	0.03	0.125	0.06	>32	.					S54N	.	A232T	M101T	.	.	.	.	.	.	.	.	A210V	.	V28I;.P13L
B12539	0.06	0.06	0.06	4	0.03	0.03	0.125	0.125	>32	.					.	.	.	.	.	.	.	.	.	.	.	.	.	S120F	.
B12593	0.06	0.125	0.06	16	0.06	0.03	0.125	0.125	>32	.					.	.	.	.	.	.	.	.	.	.	.	.	.	.	.
B12594	0.06	0.06	0.03	4	0.25	0.03	0.06	0.06	32	.					.	.	.	.	.	.	.	.	.	.	.	.	.	.	.
B12613	1	0.5	0.25	16	0.5	0.5	0.5	0.125	>32	.					.	.	.	.	.	.	.	.	.	.	.	.	.	.	.
B12614	0.06	0.125	0.125	16	0.25	0.06	0.016	0.06	24	.					.	.	.	.	.	.	.	.	.	.	.	.	.	.	.
B12709	0.06	0.5	0.125	16	0.5	0.25	0.25	0.125	>32	.					.	.	.	.	.	.	.	.	.	.	.	.	.	.	.
B12845	0.125	0.25	0.06	8	0.5	0.125	0.125	0.125	32	.					.	.	.	.	.	.	.	.	.	.	.	.	.	.	.
B12848	0.06	0.125	0.06	8	0.5	0.03	0.06	0.06	>32	.					.	.	.	.	.	.	.	.	.	.	.	.	.	.	.
B12972	0.06	0.06	0.125	16	0.5	0.125	0.125	0.06	32	.					.	.	.	.	.	.	.	.	.	.	.	.	.	.	.
B12985	0.03	0.25	0.25	4	0.06	0.03	0.016	0.03	32	.					.	.	.	.	.	.	.	.	.	.	.	.	.	.	.
B12987	0.06	0.25	0.125	16	0.5	0.06	0.06	0.125	24	.					S54N	G335C	.	C212Y	.	.	.	.	.	.	.	.	A210V	.	V28I
B12988	0.06	0.25	0.06	16	0.5	0.06	0.125	0.125	32	.					S54N	.	.	.	E132Q	.	.	.	.	.	.	Y333N	A210V	.	V28I
B13055	0.03	0.06	0.06	8	0.125	0.03	0.016	0.03	32	.					.	.	.	.	.	.	.	.	.	.	.	.	.	.	A33V
B13056	2	0.25	0.06	>256	0.5	0.125	0.03	0.03	24	Y132F; G307A					.	.	.	.	.	.	.	.	.	.	.	.	.	.	.
B13057	0.03	0.125	0.03	8	0.125	0.03	<0.008	0.03	16	.					S54N	.	.	.	.	.	.	.	.	.	.	.	A210V	.	V28I
B13058	1	0.125	0.125	256	0.25	0.06	0.03	0.03	32	Y132F; G307A					.	.	.	.	.	.	.	.	.	.	.	.	.	.	.
B13059	2	0.125	0.125	256	0.25	0.06	0.03	0.03	32	Y132F; G307A					.	.	.	.	.	.	.	.	.	.	.	.	.	.	.
B13063	8	0.125	0.06	256	2	2	0.25	0.06	24	Y132H; G443D					.	.	.	.	.	.	.	.	.	.	.	.	.	.	.
B13066	0.03	0.03	0.03	8	0.06	0.016	0.016	0.016	12	.					.	.	.	.	.	.	.	.	.	.	.	.	.	.	.
B13071	0.03	0.125	0.06	8	0.06	0.016	<0.008	0.06	>32	.					.	.	.	.	.	.	.	.	.	.	.	.	.	.	.
B13072	0.25	1	0.25	16	0.25	0.06	0.016	0.06	>32	.					.	.	.	.	.	.	.	.	.	.	.	.	.	.	.
B13073	0.06	0.25	0.125	16	0.5	0.06	0.06	0.06	32	.					.	.	.	.	.	.	.	.	.	.	.	.	.	.	.
B13076	1	0.06	0.03	256	0.25	0.06	0.016	0.03	32	Y132F					.	.	.	.	.	.	.	.	.	.	D472E	C374Y	.	.	.
B13088	2	1	0.25	256	0.5	0.125	0.03	0.06	16	Y132F; G307A					.	.	.	.	.	.	.	.	.	.	.	P545S	.	.	.
B13089	0.06	0.03	0.03	8	0.5	0.03	0.06	0.06	24	.					.	.	.	.	.	.	.	.	.	.	.	.	.	.	.
B13091	0.03	0.06	0.03	2	0.125	0.016	0.016	0.06	16	.					.	.	.	.	.	.	.	.	.	.	.	.	.	.	.
B13267	0.06	0.25	0.06	8	0.25	0.03	0.03	0.06	12	.					S54N	.	.	.	E132Q	.	.	.	.	.	.	.	A210V	.	V28I
B13331	0.125	0.125	0.06	16	0.5	0.06	0.03	0.06	32	.					.	.	.	.	.	.	.	.	.	.	.	G341D	M143L	.	F195S
B13465	0.06	0.03	0.06	16	0.125	0.016	0.016	0.03	24	.					.	.	.	.	.	.	.	.	.	.	R200S	.	.	.	.
B13467	0.06	0.125	0.06	4	0.25	0.03	0.03	0.06	0.25	.					.	.	.	.	.	.	.	.	.	.	.	.	.	.	H15R
B13908	0.06	0.25	0.06	8	0.5	0.03	0.03	0.06	32	.					.	.	.	.	.	.	.	.	.	.	.	.	.	.	.
B14153	0.03	0.125	0.03	8	0.25	0.03	0.03	0.03	>32	.					.	.	.	.	.	.	.	.	.	.	.	.	.	.	.
B14185	0.03	0.06	0.03	8	0.125	0.016	0.016	0.03	0.38	.					S54N	.	.	.	E132Q	.	.	.	.	.	.	.	Y258C;.A210V	.	V28I
B14283	0.06	0.125	0.125	16	0.125	0.03	<0.008	0.06	12	.					.	.	.	.	.	.	.	.	.	.	.	.	.	.	.
B15056	0.06	0.25	0.125	16	0.5	0.06	0.25	0.125	>32	.					S54N	.	.	.	.	.	.	.	.	.	.	.	A210V	.	V28I
B15179	0.125	0.06	0.06	8	0.5	0.06	0.06	0.06	32	.					.	.	.	.	.	.	.	.	.	.	.	.	.	.	.
B15319	0.03	0.125	0.125	8	0.25	0.03	0.03	0.125	>32	.					.	.	.	.	.	.	.	.	.	.	.	D162E	M143L	.	F195S
B15360	0.5	2	0.5	64	2	1	0.5	0.25	32	.					.	.	.	.	.	.	.	.	.	.	.	.	.	.	.
B15396	0.03	0.06	0.03	8	0.25	0.03	0.03	0.06	16	.					.	.	.	.	.	.	.	.	.	.	.	I217V	.	.	.
B15397	0.06	0.125	0.016	8	0.5	0.03	0.06	0.06	>32	.					.	.	.	.	.	.	.	.	.	.	.	.	.	.	.
B15399	0.06	0.5	0.125	8	0.5	0.03	0.125	0.06	>32	.					.	.	.	T255A	.	.	.	.	.	.	.	.	.	.	.
B15403	0.06	0.06	0.03	8	0.25	0.06	0.03	0.125	32	.					.	.	.	.	.	.	.	.	.	.	.	.	M143L	.	F195S
B15407	0.06	0.03	0.06	8	0.25	0.03	0.03	0.06	32	.					.	.	.	.	.	.	.	.	.	.	.	.	M143L	.	F195S
B15410	0.016	0.25	0.25	16	0.25	0.06	0.016	0.06	32	.					N94S	.	.	.	.	.	.	.	.	.	.	.	M143L	.	F195S
B16327	0.06	0.25	0.125	8	0.5	0.06	0.125	0.06	>32	.					.	.	.	L137F	.	.	.	.	.	.	.	P329S	.	.	E323K
B16366	0.03	0.06	0.03	8	0.25	0.03	0.016	0.03	12	.					S54N	.	.	.	.	.	.	.	.	.	.	.	A210V	.	.
C. pseudohaemulonii
B12108	1	0.06	0.016	128	0.125	0.016	<0.008	0.03	12	Y132F										.	.	.	.	.	.	.	.	.	.
B12384	0.125	0.125	0.03	32	0.25	0.125	0.03	0.06	>32	.										.	T12S;.V17A	.	.	.	.	.	Q1469R	.	T177K
B13062	0.03	0.125	0.03	2	0.016	0.008	<0.008	0.03	0.125	.										S133Y	.	L186S	.	I96V	.	.	.	.	.
B13064	0.03	0.06	0.06	8	0.06	0.016	NG	0.03	0.38	.										.	.	.	M153T	.	P205S	.	.	.	.
B15395	0.06	0.06	0.06	8	0.06	0.06	<0.008	0.06	0.125	.		N465I			Y492H					T92A	.	.	.	.	.	.	.	.	.
B15405	0.03	0.25	0.03	8	0.06	0.03	<0.008	0.06	0.125	.										.	.	.	.	.	.	.	K1190N	.	.
C. vulturna
B13074	0.03	0.5	16	8	0.06	0.125	0.016	0.06	24	.										.	.	.	.	.	S361A	.	.	.	.
B13075	0.125	0.03	0.03	16	0.5	0.03	0.125	0.03	16	.										.	.	.	.	.	S361A	.	.	.	.
B14309	0.06	0.06	0.03	8	0.5	0.03	0.06	0.06	>32	.										.	.	.	.	.	S361A	.	.	.	.
B15411	0.06	0.06	0.06	16	0.5	0.5	0.125	0.03	8	.										.	.	.	.	.	S361A	.	.	.	.
B15412	0.06	0.125	0.06	8	0.25	0.125	0.03	0.03	12	.										.	.	.	.	.	S361A	.	.	.	.
Abbreviations: MIC, minimum inhibitory concentration; VOR Voriconazole; AND Anidulafungin; CAS Caspofungin; FZ Fluconazole; IZ Itraconazole; ISA Isavuconazole; PZ Posaconazole; MF Micafungin; AMB Amphotericin B; NG No growth.
